# Supplementary material for: Multi-Scale Modelling of Aggregation of TiO2 Nanoparticle Suspensions in Water
Source: Nanomaterials (Basel). 2022 Jan 10;12(2):217. doi: 10.3390/nano12020217 (PMC8778026; doi:10.3390/nano12020217)
Supplement: Supplementary file 1 [file nanomaterials-12-00217-s001.zip]

Archive with 1 entries (1 files):
- nanomaterials-1479938-supplementary.pdf
